# Supplementary material for: Genetic effect on free amino acid contents of egg yolk and albumen using five different chicken genotypes under floor rearing system
Source: PLoS One. 2021 Oct 8;16(10):e0258506. doi: 10.1371/journal.pone.0258506 (PMC8500412; doi:10.1371/journal.pone.0258506)
Supplement: S1 File — (XLSX) [file pone.0258506.s007.xlsx]

## Sheet: AllEggTraits
Breed	EW	LLE	LSE	YW	SW	AW	ST	SCL	SCR	SCY	Y_Asp	Y_Glu	Y_Asn	Y_Ser	Y_Gln	Y_Gly	Y_His	Y_Arg	Y_Thr	Y_Ala	Y_Pro	Y_Tyr	Y_Val	Y_Met	Y_Cys	Y_Ile	Y_Leu	Y_Phe	Y_Lys	A_Asp	A_Glu	A_Asn	A_Ser	A_Gln	A_His	A_Gly	A_Thr	A_Arg	A_Ala	A_Tyr	A_Val	A_Met	A_Trp	A_Phe	A_Ile	A_Leu	A_Lys	A_Pro
ARA	56.3	55	43	19	7	30.3	0.45	67	-1	21.3	39	205	41	70	69	25	21	90	65	46	47	87	81	33	3	74	138	68	112	7.09216	9.0507	0.06708	8.7678	12.0989	1.79604	2.53993	5.90793	5.98784	6.68677	6.81339	8.88423	5.88596	1.91894	9.62766	7.13164	14.6553	0.17316	4.76286
ARA	54.3	56	42	15.7	6.8	31.8	0.43	77.6	-5.1	10.6	41	197	41	60	76	24	23	92	68	41	41	78	75	32	3	71	144	68	105	8.66426	13.2324	0.17926	11.068	15.3287	2.15341	3.32997	9.90694	7.76686	8.32157	6.24843	10.3856	5.93534	1.57736	8.07186	6.90548	16.4149	0.32827	4.92919
ARA	59.3	57	43	19.4	7	32.9	0.42	72.1	-2.1	19.2	29	170	36	60	69	23	19	84	68	43	43	84	73	32	3	67	126	59	104	5.45541	8.23699	0.156	6.87322	9.88633	1.26461	1.93561	5.56613	5.04177	5.04424	5.06401	6.71685	4.35625	1.71063	8.05646	5.50904	12.1838	0.15246	6.82438
ARA	58.5	57	43	15.1	5.4	38	0.35	83.8	-4.1	7.1	31	175	38	59	69	22	20	76	63	35	38	76	68	29	3	63	119	57	102	4.38933	6.68928	0.09493	5.58268	7.90323	1.0615	2.03229	5.14728	3.1941	3.76713	3.74988	5.0255	2.96413	1.44957	6.29175	4.06275	8.59518	0.45805	4.60502
ARA	54.9	57	41	18.4	7.6	28.9	0.49	71.2	-5.3	16	21	146	29	49	60	18	13	61	48	35	35	63	55	24	2	51	99	42	75	3.22251	5.63052	0.36515	3.93912	6.96053	1.22181	1.34917	3.01577	4.10665	3.17039	4.2189	4.1415	3.27567	1.59369	8.57759	4.73028	11.1179	0.12106	6.86616
ARA	61	56	45	14.3	7.2	39.5	0.46	72.5	-3.4	15.6	19	146	28	49	63	18	13	60	54	34	39	67	61	26	2	57	107	48	71	2.38868	4.4875	0.13798	2.82949	4.39192	0.70624	0.88284	2.38284	2.46577	1.61898	2.54318	2.76016	1.66699	0.63611	5.57368	2.47334	7.83932	0.04817	5.90622
ARA	61.1	53	45	18.2	7.1	35.8	0.44	79.9	-2.3	12.3	23	160	39	64	67	25	17	77	66	40	44	79	73	30	3	67	128	55	92	2.78713	4.90789	0.23242	3.39616	4.96007	0.77495	1.10975	2.777	2.53717	2.08486	3.31477	3.07866	1.60005	1.28615	7.11677	3.16925	7.8487	0.36668	6.55553
ARA	55.6	55	42	15.4	7.5	32.7	0.48	74.6	-4.7	15.2	24	156	34	58	66	23	18	76	64	38	45	81	72	30	3	68	122	57	95	2.18436	4.60553	0.1805	2.8654	4.53526	0.70532	0.75511	2.2393	2.59584	1.66313	2.28255	2.80751	1.52823	0.61405	5.83109	2.54221	8.11493	0.20148	4.56689
ARA	54	52	44	15.4	6.5	32.1	0.44	71.4	1.6	20.3	25	158	32	54	60	22	16	66	61	33	42	70	68	25	3	62	116	52	81	2.56566	4.88746	0.25387	3.37784	5.15395	0.67404	0.88318	2.68945	2.65875	2.13294	2.91032	3.2737	2.40004	1.2285	7.21702	3.26882	8.06624	0.06772	4.21603
ARA	51.9	55	42	16	6.5	29.4	0.42	75.9	0	17.4	24	153	32	56	66	22	16	72	53	34	39	67	61	26	3	61	110	53	83	4.13806	6.31302	0.23859	5.85232	9.51288	1.50719	1.60172	4.17297	3.68496	3.67016	4.15992	5.25145	3.56125	1.62219	7.50661	4.78004	10.9268	0.27485	6.22875
KRH	62.5	62	43	19.7	8.6	34.2	0.48	67.3	-0.8	20.4	67	254	42	68	86	23	20	93	85	52	45	82	83	38	3	76	155	70	112	3.63336	5.1527	0.08697	3.64785	4.29165	0.42114	0.91837	2.66984	2.90044	2.53172	4.68095	3.41122	2.44772	1.5869	8.28346	3.83089	8.46765	0.44804	5.0072
KRH	59.9	57	43	16.5	7.6	35.8	0.43	61.7	-0.6	19.7	52	218	42	69	76	24	21	87	73	47	43	76	77	34	3	72	137	64	107	5.05788	6.80693	0.09723	6.20805	11.0074	1.0587	2.41039	5.08737	3.5885	4.33001	4.36811	5.34845	3.33698	1.51561	7.2861	4.38318	9.94318	0.37146	5.31603
KRH	60.3	61	43	20.6	5.2	34.5	0.33	61	4.3	25.5	61	226	39	62	75	21	19	80	68	48	38	79	69	32	2	62	123	58	98	3.23919	4.8102	0.06296	3.56292	5.2166	0.73186	1.56893	2.87109	3.40693	3.11666	4.48247	3.26407	2.21482	1.83693	6.55522	3.11778	6.60434	NA	6.47267
KRH	58.8	55	43	18.9	8.1	31.8	0.47	61.5	2.5	23.2	49	205	36	58	80	21	16	79	77	45	40	71	70	33	2	65	129	59	94	4.12488	5.36067	0.04515	4.10951	5.85155	0.57612	0.91566	3.37902	2.94935	2.8144	4.50038	3.9204	2.7049	1.53876	7.94033	3.89904	8.3512	NA	5.87574
KRH	52.7	54	41	17.3	7.3	28.1	0.4	62	4	23.9	46	230	33	62	71	19	19	86	68	44	42	71	67	29	3	63	131	53	97	6.23671	8.42415	0.17982	7.5926	13.7375	1.40188	2.62947	5.91618	5.73031	6.69722	5.31688	7.6064	4.69089	1.9415	10.1729	6.36175	13.8722	0.45284	5.13114
KRH	55.8	55	42	17.6	7.1	31.1	0.46	63.6	1.6	24	38	220	35	59	71	19	15	72	85	42	39	68	66	29	3	61	116	51	88	3.81697	5.93296	0.1911	4.41704	7.44538	0.83027	1.34727	4.07159	3.83244	3.58843	4.10759	3.87336	2.51609	1.42596	6.86555	3.5058	8.17114	0.19723	5.46603
KRH	49.5	54	41	16.5	6.4	26.6	0.46	62.6	2	24.1	39	196	29	56	64	17	16	72	57	41	38	63	61	26	3	53	114	44	83	7.18973	10.6276	0.31874	9.62549	15.3987	1.89038	2.17287	7.58277	5.49516	6.57074	6.00609	8.74498	4.82969	1.75705	8.44383	5.84007	13.5739	0.12317	6.80858
KRH	54.4	56	42	16.9	7.5	30	0.43	63.6	0	19.7	38	202	30	56	70	17	14	72	68	42	40	69	63	27	2	60	118	49	84	2.41367	4.12996	0.10706	2.60895	3.43304	0.41094	0.64275	1.93729	2.2863	1.69522	3.30374	2.3962	1.14656	1.2447	5.60976	2.44203	6.29248	0.2087	7.14995
KRH	46.5	53	40	15.3	6.6	24.6	0.39	68.2	-3.3	17.5	43	206	32	55	70	18	13	73	84	42	40	69	70	28	3	64	126	55	85	3.80467	5.40886	0.14448	3.96574	5.65104	0.91486	1.57498	3.65097	2.85513	2.89442	3.97126	3.96869	1.76436	1.52987	7.62992	3.65659	8.65607	0.21838	6.07959
KRH	49.9	53	41	15.7	5.9	28.3	0.36	61.6	0.1	22.9	19	136	28	48	61	15	11	60	55	34	33	59	59	25	2	53	101	49	74	2.15757	4.03886	0.11688	2.54769	3.48518	0.4149	0.43407	1.53776	2.34321	1.82972	2.92822	2.40294	1.14527	1.20855	5.54234	2.40477	6.31545	0.11108	4.76218
KRH	54.8	56	42	17	6.3	31.5	0.4	68.1	-0.9	17.7	33	205	36	63	78	20	16	80	72	47	42	69	67	29	3	60	125	53	92	3.37433	5.07996	0.13066	3.69196	5.47346	0.46049	0.81761	3.09044	2.8325	2.78035	3.42348	3.80875	1.71016	1.39853	7.30366	3.46884	8.2808	0.2949	4.30668
KRH	46.7	54	39	14.2	5.9	26.6	0.42	68.3	-0.1	18.1	30	185	36	63	75	21	19	82	63	43	42	68	67	29	3	63	129	57	101	3.582	5.32848	0.19454	4.27321	6.82422	0.72679	1.30724	3.33085	2.91727	3.05683	4.19847	3.52912	2.35672	1.70298	8.95443	3.71773	7.84564	0.32463	6.50567
UKO	41.9	49	39	12.8	4.9	24.2	0.4	72.6	8.2	18.6	52	225	42	62	77	23	30	96	72	45	42	78	71	31	3	68	133	66	107	3.23318	5.26794	0.10159	4.14321	4.44589	1.43282	1.34032	3.34023	3.72052	3.69769	4.52766	4.22593	3.00741	1.48286	7.74257	4.27854	9.97457	0.32344	5.04771
UKO	41.2	51	38	12.9	4.3	24	0.33	77.5	7.1	20.6	40	206	38	62	71	22	28	92	65	45	43	76	71	32	3	67	127	63	109	5.11176	8.40962	0.28633	6.83248	8.3342	1.81194	2.3563	5.53464	5.08898	6.30619	6.50051	6.37201	4.10841	1.85214	8.98006	5.67006	11.5561	0.4179	6.32079
UKO	37.3	49	37	11.5	4.4	21.4	0.37	74.3	7.8	20.8	40	205	36	57	74	20	27	81	66	41	39	73	68	31	3	65	126	62	96	5.47995	8.62581	0.1837	6.96392	9.05201	1.12611	1.51405	5.16709	4.2011	5.30359	5.13738	6.73455	4.05524	1.88878	9.90383	6.00942	12.1691	0.15057	5.80174
UKO	42.4	52	38	13.5	5.5	23.4	0.36	73.3	7.1	19.1	41	183	36	55	66	21	29	86	61	43	38	74	68	30	3	67	128	61	112	2.91299	5.16787	0.1354	3.79807	5.45794	1.03075	0.80855	1.76731	2.48641	3.13972	3.93226	4.27514	2.92719	1.68423	9.08775	4.9299	10.1188	0.52651	6.45674
UKO	36.4	47	37	11.6	4.5	20.3	0.38	74.2	7.6	18.3	24	149	30	50	61	19	17	70	57	38	38	61	58	24	3	54	101	47	77	3.5146	5.77824	0.21545	4.07282	5.93341	1.19169	0.96051	3.1884	3.0798	2.94467	3.78634	4.45481	2.75665	1.45282	8.51909	4.48963	10.4067	0.36013	5.78818
UKO	41.8	52	38	13.1	4.8	23.9	0.38	76.6	8.1	21	29	184	33	56	71	21	23	80	58	47	41	63	60	26	3	56	113	48	88	2.90275	4.89995	0.28971	3.37301	5.48615	1.16938	0.90226	2.48497	3.53399	2.94226	4.27441	3.66506	2.90436	1.87817	9.37095	4.67921	10.0179	0.31258	5.07848
UKO	42.8	50	39	13.1	5.4	24.3	0.43	71.7	8.5	19.3	21	162	32	52	63	20	18	70	61	38	39	64	65	26	2	58	109	48	94	4.07624	6.98858	0.32962	5.10868	7.73509	1.33336	1.38393	4.17838	3.28512	3.98984	5.28874	5.48598	3.61235	1.82637	9.5929	4.94951	11.2139	0.58877	5.62707
UKO	40.6	49	39	12.3	5.2	23.1	0.4	67.1	13.3	24.8	30	183	34	59	72	21	19	76	61	42	42	67	66	30	3	60	119	52	88	4.54466	7.21361	0.37655	5.61355	9.05072	1.59615	1.42453	4.46473	3.86426	3.89578	6.03774	6.23072	3.7733	1.89332	10.7824	5.37418	12.4941	0.07645	4.88871
UKO	39	49	38	11.9	5.3	21.8	0.43	76.5	8.4	19	26	177	32	49	65	19	18	67	61	34	38	62	56	27	0	54	100	49	86	6.46462	10.6028	0.48085	7.9126	11.728	2.33342	2.18445	6.69914	5.06488	5.98017	6.29851	7.46435	4.50172	1.65678	9.1707	5.79699	12.8035	0.31645	6.81757
UKO	36.2	47	37	11.7	4.7	19.8	0.38	67.6	10.8	20.7	22	162	27	47	61	17	15	58	51	35	36	57	54	23	2	51	94	45	72	4.51995	7.54824	0.32958	5.63711	9.35314	1.48857	1.38605	4.71347	4.00324	3.98858	4.76722	6.32526	3.96377	1.85334	10.8828	5.43571	12.6307	0.21992	4.38102
UKO	35	48	36	12.6	4.3	18.1	0.35	76.5	6.6	19	29	174	31	50	65	19	16	68	68	37	38	68	61	25	3	56	109	49	88	5.68377	10.1705	0.54557	7.85404	12.2136	2.11024	1.78886	6.5436	6.781	7.66913	4.96989	7.80532	4.69799	1.63256	9.29732	6.08422	13.2614	0.06733	6.13109
UKO	38	49	37	12.8	4.4	20.8	0.38	73.5	6	17.1	31	168	29	51	59	17	16	70	58	37	35	62	56	23	2	54	102	48	89	2.56182	5.5133	0.43078	3.66464	5.45101	1.37679	1.09364	3.01789	2.39048	2.93941	3.49693	4.31965	2.94719	1.4118	7.6792	4.35642	10.3072	0.23005	5.47322
NGY	60.5	57	43	17.9	7.4	35.2	0.48	76.1	7.6	19	77	218	40	73	77	26	21	86	66	49	42	85	71	36	2	69	122	59	115	12.7986	15.9719	0.28763	13.82	23.2561	1.95613	3.31387	9.41077	7.10687	9.40617	8.00166	9.71646	6.09674	2.24083	8.20144	6.77752	13.4757	0.59012	2.72638
NGY	58.6	56	43	16.3	6.3	36	0.43	68.8	11.8	20.6	76	219	39	65	72	24	20	83	61	43	40	77	68	34	2	69	127	61	99	4.12415	6.00697	0.136	4.39052	5.56386	0.90046	1.6582	3.63868	2.54571	2.63027	3.84216	3.53716	2.58063	1.47654	7.09132	3.48997	8.28012	0.57312	5.55253
NGY	60.2	57	43	18.6	7.7	33.9	0.43	64.5	12.3	21.3	62	188	34	62	72	21	20	78	58	41	39	77	63	31	2	64	113	55	93	3.52398	4.49846	0.02758	3.4445	4.60298	0.80827	1.08107	2.45216	2.52902	2.21336	3.65221	3.11465	2.34934	1.55619	8.27862	3.61735	7.35961	0.25261	6.43254
NGY	52.7	55	42	16.6	4.9	31.2	0.33	70.9	11	19.2	67	185	36	62	66	22	19	78	53	44	36	76	62	33	2	68	123	62	98	7.35397	11.8254	1.73118	9.795	12.386	1.29044	2.40057	6.247	4.34518	6.27379	5.0657	7.44883	4.46116	1.54028	6.52192	5.52359	12.4066	0.20657	6.23065
NGY	54.7	54	43	17.3	6.1	31.3	0.39	75.9	6.3	20.8	53	188	35	60	65	21	16	72	66	40	44	74	68	30	0	65	109	52	89	5.01716	7.21118	0.30353	5.4629	9.3046	1.00412	1.14458	4.64039	4.26275	4.21288	5.16409	5.21313	3.40859	1.80681	7.2153	4.46325	8.87336	0.41997	5.37308
NGY	50	55	40	17.6	5.4	27	0.39	74.4	9.3	16.3	37	162	31	57	54	20	17	67	57	36	35	63	53	26	2	57	97	44	94	12.6451	17.2268	2.98402	17.7979	36.3236	3.54465	3.80058	12.5281	8.01252	10.7685	9.16574	12.1255	7.49841	2.04527	10.4443	9.15103	18.3976	0.55618	5.57479
NGY	60.5	57	44	19.5	6.3	34.7	0.37	78.8	5.2	12.5	41	176	35	65	66	22	20	78	63	41	43	74	67	30	2	66	114	54	97	4.47415	7.58567	0.33191	5.12505	6.79173	1.16391	1.83717	3.6161	3.48044	3.162	4.71959	4.40749	2.15814	1.58853	8.54805	4.36998	9.23257	0.30124	6.42557
NGY	53.1	53	42	17.4	6.4	29.3	0.32	75.7	7.4	17.4	37	147	28	52	58	19	15	69	52	37	36	66	57	26	2	55	100	48	83	11.6027	16.2356	0.77558	13.5914	24.2034	2.2844	3.44182	9.74341	8.74398	9.71765	9.37075	10.9506	6.03537	1.92978	9.24242	7.25862	15.7804	0.24593	5.88618
NGY	52.1	52	43	15.7	5.5	30.9	0.36	68.2	12.3	18	42	155	34	57	67	22	18	75	58	38	40	74	64	29	2	65	112	53	93	3.71292	4.88484	0.26583	3.27539	4.53744	0.54748	0.70538	2.22684	2.42548	1.9657	3.46464	3.02694	1.58446	1.34356	6.89346	3.18358	7.91541	0.10697	6.15139
NGY	60.7	56	44	18.1	7	35.6	0.35	79.2	5.9	15.8	68	195	30	58	63	19	14	71	58	37	38	73	63	27	2	60	107	47	87	11.0053	16.0285	0.73794	13.5901	24.2941	2.12294	3.14926	9.47712	9.40027	11.0306	9.99853	11.5108	6.37453	1.97231	9.62645	7.5802	16.6073	0.3425	4.39729
NGY	53.3	55	41	15.7	6.8	30.8	0.39	68.2	11.3	20.7	55	194	37	61	69	25	20	76	67	43	42	78	64	32	2	65	116	54	102	3.94968	5.17121	0.27454	3.31028	4.75446	0.74986	0.82983	2.40363	3.27357	2.71519	3.21969	3.13324	1.66012	1.30243	7.05545	3.2578	8.11447	0.27581	3.82455
NGY	63.8	59	44	19.4	6.4	38	0.38	72.7	9.1	19.6	53	170	35	62	65	23	20	80	61	42	37	75	61	29	2	60	106	50	108	3.68416	4.88889	0.37195	3.8569	5.71361	1.04425	1.21996	3.20182	3.81187	2.99711	3.59205	3.85368	2.64924	1.48547	5.88173	3.5844	7.83275	0.19936	6.23343
BOR	69.8	64	45	17.2	8	44.6	0.46	58.7	15.4	26.3	53	219	42	72	80	24	22	90	70	45	45	79	77	35	2	70	142	64	105	4.21698	5.74461	0.26281	4.40555	6.20254	0.85701	1.88391	3.72218	3.19768	2.75111	4.29984	3.73045	2.49988	1.29866	7.41127	3.94073	6.65338	0.88079	4.22101
BOR	59.7	56	44	16.2	8.3	35.2	0.48	54.3	18.4	26.6	42	177	35	56	73	21	20	77	57	39	38	72	65	31	2	61	122	58	91	3.73613	5.29524	0.08464	3.8801	4.57469	1.29497	1.61325	3.42148	3.19311	2.692	3.47281	4.04963	3.08804	1.26921	8.39359	4.38814	10.5312	0.4769	5.53164
BOR	60	57	43	16.7	6.9	36.4	0.39	62.2	14.4	25.5	43	187	36	59	68	21	19	80	56	39	38	73	66	30	2	61	129	59	91	4.32076	5.80367	0.08533	4.61336	5.06695	1.0787	1.59943	3.41584	3.41398	2.87134	3.3933	4.17206	2.74788	1.21574	7.13105	4.07402	10.1107	0.54677	4.12273
BOR	65.5	58	45	18.1	7.7	39.7	0.45	52.2	18.4	26.5	45	188	41	65	76	26	28	93	62	45	44	79	73	35	2	68	137	64	107	3.52489	4.76711	0.07902	3.50611	4.03323	1.07503	0.92715	2.1295	3.07918	2.30248	3.69905	3.65272	2.86176	1.33955	8.3979	4.27361	9.99106	0	5.06223
BOR	62.6	58	44	17.4	7.4	37.8	0.4	56.1	16.9	27.1	24	163	33	57	65	20	16	76	62	38	39	72	64	30	3	59	120	53	87	3.86271	5.15488	0.12014	3.5843	4.68178	1.02748	1.12576	3.07921	3.05915	2.23177	3.32187	3.4045	2.34574	1.27904	8.23096	3.79932	9.1607	0.15673	5.48353
BOR	58.3	59	42	16.2	7.5	34.6	0.48	56.4	15.6	23.6	23	144	36	59	63	22	18	70	60	36	41	65	62	28	3	57	110	49	82	4.6151	6.55543	0.11401	5.1596	6.88825	1.28481	1.7673	3.58985	4.79733	3.95222	4.78966	4.85791	3.3541	1.38491	7.29169	4.24974	10.7231	0.21875	7.03137
BOR	59.7	58	43	16	7.3	36.4	0.41	52.8	18.9	25.2	30	174	37	60	67	24	18	78	62	43	44	70	67	31	3	63	125	52	90	5.46987	7.32197	0.23806	6.1631	11.2614	1.23117	2.33334	5.06598	3.91044	4.22039	4.5949	5.57809	3.43356	1.5218	7.95335	4.44599	10.2368	0.17269	6.27787
BOR	58.9	56	43	14.8	7.8	36.3	0.41	57.2	16.6	24.1	29	171	36	63	71	23	20	78	58	40	40	64	64	30	2	59	120	50	89	2.85396	4.32747	0.08723	2.82461	3.72062	0.62387	0.63592	2.07373	2.69759	1.71533	2.62869	2.54915	1.55365	1.20191	7.58728	3.1588	8.10738	0.01596	7.54056
BOR	60.8	58	44	18	6.6	36.2	0.42	54.5	18.4	25.8	26	156	33	58	72	21	16	74	59	41	42	67	66	30	3	60	122	51	85	3.27011	5.46848	0.07683	3.73306	5.87623	0.70996	0.91625	2.65414	2.93246	2.40174	2.98993	3.32855	1.58876	0.90421	7.02781	2.66989	7.46996	0.0383	5.79314
BOR	56.7	56	43	15.2	7.5	34	0.43	58.9	14.7	23.1	26	156	32	53	65	19	15	63	56	33	39	61	63	28	3	57	109	50	74	3.09082	4.66024	0.08431	2.89913	4.0243	0.83099	0.76361	2.33117	2.91557	1.81948	2.45033	2.72767	1.66877	0.75057	7.27588	2.65066	7.94746	0.52746	5.87755
BOR	65.7	58	45	17.3	8.2	40.2	0.43	65.4	12.7	24.3	30	183	33	55	64	21	16	70	57	37	38	66	61	26	2	56	114	46	82	3.42759	5.81401	0.13809	3.78823	6.05323	0.9321	1.05675	2.7852	3.09074	2.50192	3.4261	3.4811	1.73546	0.7615	7.28115	3.16228	8.29699	0.41981	3.95527
BOR	60.9	59	43	15.8	7.9	37.2	0.32	60.3	15.6	24.1	35	168	33	59	66	22	17	80	61	41	44	70	67	29	2	59	121	53	88	4.56833	6.2666	0.05349	4.6362	6.41424	1.32611	1.62912	4.04251	4.3929	3.44977	3.27641	4.23743	2.7499	1.32171	6.10889	3.7543	9.47757	0.17979	9.65243
